# Supplementary material for: A feasibility study of controlled human infection with Streptococcus pneumoniae in Malawi
Source: eBioMedicine. 2021 Sep 24;72:103579. doi: 10.1016/j.ebiom.2021.103579 (PMC8479630; doi:10.1016/j.ebiom.2021.103579)
Supplement: Supplementary file 5 [file mmc5.xlsx]

## Sheet: Culture vs lytA PCR
	SAMPLE ID	Lyt A PCR	CULTURE	SEROTYPE	Nasal Wash Volume(ml)	STGG PELLET VOLUME (Ul)	CT 1	CT2	CT MEAN	COPIES /WELL 1	COPIES/WELL 2
1	CIL128	NEG	NEG		14.54	116
2	CIL129	NEG	POS	NVT	13.545	110
3	CIL12B	NEG	NEG
4	CIL12C	NEG	NEG
5	CIM120	NEG	POS	NVT	12.5	133
6	CIM121	POS	POS	6B	14.5	120	34.401	34.655	34.528	333.785	281.166
7	CIL12D	NEG	NEG
8	CIN10A	NEG	POS	NVT	12.95	112
9	CIN10B	POS	POS	6B	15.2	110	37.877	36.889	37.38	7.002	13.78
10	CIM122	NEG	NEG
11	CIM123	NEG	POS	6B	14.63	110
12	CIN117	NEG	NEG
13	CIN118	POS	POS	6B	13.7	110	35.944	36.607	36.2756	27.6795	17.5729
14	CIQ115	POS	POS	6B	14.4	115	38.107	38.792	38.449	27.546	17.367
15	CIQ116	NEG	POS	NVT	10	120
16	CIQ117	POS	POS	6B	10.99	112	34.902	35.003	34.952	238.167	222.587
17	CIQ118	NEG	NEG
18	CIL12E	NEG	POS	19	14.59	122
19	CIL12F	NEG	NEG
20	CIL12G	NEG	NEG
21	CIL12H	NEG	NEG
22	CIM124	NEG	NEG
23	CIM125	NEG	NEG
24	CIN119	POS	POS	19	13.4	117	36.251	36.542	36.397	96.067	78.955
25	CIN11A	NEG	NEG
26	CIL12I	POS	POS	NVT	10.27	107	35.838	35.785	35.812	28.314	29.36
27	CIM12A	POS	POS	6B	13.2	116	24.541	24.741	24.641	254543	222362
28	CIM126	NEG	NEG
29	CIL12J	NEG	NEG
30	CIN11B	NEG	NEG
31	CIN11C	POS	POS	6B	11	111	21.549	21.594	21.572	1.90679e+06	1.8494e+06
32	CIQ119	POS	NEG		14.54	113	37.187	39.104	38.146	11.232	3.019
33	CIQ11A	NEG	NEG
34	CIL12K	NEG	NEG
35	CIL12L	NEG	NEG
36	CIM127	NEG	POS	NVT	13.4	115
37	CIM128	NEG	NEG
38	CIN11D	POS	POS	NVT	12.3	131	34.315	34.393	34.354	353.456	335.549
39	CIQ11B	NEG	NEG
40	CIQ11C	NEG	NEG
41	CIN11E	NEG	NEG
42	CIQ11D	NEG	NEG
43	CIQ11E	POS	POS	NVT	12	118	36.926	37.655	37.29	13.44	8.152
44	CIM12B	POS	POS	7	13.64	106	26.817	26.821	26.819	18192.1	18150
45	CIM12C	NEG	NEG
46	CIN11F	NEG	NEG
47	CIN11G	POS	POS	7	12.4	113	28.647	28.712	28.679	6325.51	6093.48
48	CIQ11F	NEG	NEG
49	CIQ11C	NEG	NEG
50	CIQ11G	POS	POS	7	13.7	118	25.663	25.247	25.455	35430.9	45044.6
51	CIL12M	NEG	NEG
52	CIL12N	NEG	NEG
53	CIM12D	NEG	NEG
54	CIL12P	NEG	NEG
55	CIL12Q	NEG	NEG
56	CIM12E	NEG	NEG
57	CIL12R	POS	POS	18	13.2	123	33.061	34.085	33.573	959.536	273.787
58	CIL12S	NEG	NEG
59	CIN11H	NEG	NEG
60	CIN11I	POS	NEG		14.8	119	35.504	35.623	35.563	132.778	112.628
61	CIL12U	NEG	NEG
62	CIL12T	NEG	NEG
63	CIL12V	NEG	NEG
64	CIL12W	NEG	NEG
65	CIM12F	NEG	NEG
66	CIM12G	POS	POS	6B	11.43	114	35.338	34.727	35.033	132.778	189.005
67	CIQ11H	NEG	NEG
68	CIQ11I	NEG	NEG
69	CIN11J	NEG	NEG
70	CIN11K	NEG	POS	6B	12.29	106
71	CIM12H	POS	NEG		14.44	118	37.911	38.614	38.262	13.8968	8.50594
72	CIM12I	NEG	NEG
73	CIM12J	NEG	NEG
74	CIM12K	NEG	NEG
75	CIN11L	POS	POS	6B	13	118	32.33	31.329	31.83	313.419	622.69
76	CIN11M	NEG	NEG
77	CIN11N	NEG	NEG
78	CIN11P	NEG	NEG
79	CIQ11J	POS	POS	6B	11.9	110	30.143	29.907	30.025	2666.22	3055.56
80	CIQ11K	NEG	NEG
81	CIQ11L	POS	POS	17	14.4	111	29.218	29.722	29.47	4549.56	3399.24
82	CIQ11M	NEG	NEG
83	CIQ11N	NEG	NEG
84	CIQ11P	NEG	NEG
85	CIL12Y	NEG	NEG
86	CIL12Z	NEG	NEG
87	CIL130	NEG	NEG
88	CIL133	NEG	NEG
89	CIL134	NEG	NEG
90	CIM12L	NEG	NEG
91	CIM12M	POS	POS	6B	11.92	103	37.643	38.393	38.018	8.63281	5.16126
92	CIN11Q	NEG	NEG
93	CIN11R	POS	POS	6B	12.1	115	36.353	35.903	36.128	26.074	35.831
94	CIQ11T	NEG	NEG
95	CIL135	NEG	NEG
96	CIL136	NEG	NEG
97	CIM12N	NEG	NEG
98	CIM12P	NEG	POS	6B	12.1	111
99	CIQ11Q	NEG	POS	NVT	12.4	110
100	CIQ11R	POS	POS	6B	11.9	111	37.381	37.003	37.192	12.608	16.473
101	CIN11S	NEG	NEG
102	CIN11T	POS	POS	6B	11.1	110	37.216	37.262	37.239	11.5689	11.215
103	CIQ11S	NEG	NEG
